# Supplementary material for: The Effect of Endurance and Endurance-Strength Training on Bone Mineral Density and Content in Abdominally Obese Postmenopausal Women: A Randomized Trial
Source: Healthcare (Basel). 2021 Aug 20;9(8):1074. doi: 10.3390/healthcare9081074 (PMC8391265; doi:10.3390/healthcare9081074)
Supplement: Supplementary file 1 [file healthcare-09-01074-s001.zip]

Archive with 1 entries (1 files):
- healthcare-1311586-SI.pdf
